# Supplementary material for: High throughput measure of diversity in cytoplasmic and nuclear traits for unravelling geographic distribution of rosemary
Source: Ecol Evol. 2019 Mar 18;9(7):3728–39. doi: 10.1002/ece3.4998 (PMC6468057; doi:10.1002/ece3.4998)
Supplement: Supplementary file 2 [file ECE3-9-3728-s002.arb]

@DARwin 6.0 - ARB
354	364	705
1	582	61.373873147177
2	460	34.651818501168
3	548	38.560919444769
4	533	37.099548858459
5	539	43.348066224205
6	534	44.402804668084
7	545	57.107416720271
8	460	47.098690772611
9	534	36.890921644658
10	597	42.264274921288
11	410	31.926635954989
12	386	47.98965569406
13	404	26.885270180098
14	375	44.716981007861
15	442	55.134698198894
16	414	57.032991297047
18	447	66.43362720029
19	421	52.449454015515
20	407	27.152864930114
21	383	40.626710690553
22	637	40.952089371199
23	664	34.720240744512
24	646	36.613516759872
25	653	38.742796184508
26	639	31.938578333974
27	581	43.799728576438
28	552	33.831788135224
29	653	38.179268283979
30	581	37.813114271538
31	646	40.906004936532
32	474	30.7294455849
33	479	28.015734976198
34	535	47.972652405819
35	480	32.549195148468
36	546	29.733041071884
37	479	21.650622892736
38	474	32.878353469626
39	521	38.869257699233
40	535	36.390671509825
41	480	42.424799801562
42	376	33.024349835857
43	387	56.736428431371
44	435	42.235553081872
45	435	44.974429137474
46	410	35.607376724855
47	409	35.087039185365
48	393	29.039399426922
49	370	32.861518668782
50	685	43.815640066484
51	601	51.42361990462
52	616	34.50560393531
53	440	87.558573037596
54	556	27.03767793922
55	651	40.648872246166
56	590	32.280571253364
57	657	54.427004130212
58	635	42.658339184676
59	556	23.370212935781
60	373	36.235824697033
63	374	41.086916857804
64	695	38.230931360623
65	554	36.388559936545
66	554	36.389391274691
67	528	19.989335673043
68	525	46.712966947101
69	400	47.08542406149
70	392	15.960339220525
71	415	27.052598308874
72	392	35.883024814174
73	372	26.258354809109
74	411	33.452141107676
75	399	43.921570346568
76	430	70.161456804715
77	368	54.940605239466
78	432	26.031275375456
79	438	52.10583005778
81	407	65.746384567779
82	423	35.774366300173
83	452	43.657841995085
84	439	48.364703627743
85	423	43.629675384015
86	471	13.820081466103
87	371	37.133360253682
88	394	20.760928044573
89	377	42.102415931675
90	403	35.210973531593
91	377	30.560916174427
92	430	58.317378846832
93	403	35.182926125629
94	384	31.234513801553
95	370	35.811212973823
96	649	33.252561930118
97	631	20.896008520179
98	631	38.052877780013
99	682	49.355182014481
100	603	45.727842555942
101	472	36.902230503041
102	544	85.114245622762
103	497	35.771907169077
104	497	47.479060409403
105	446	38.115790081173
106	607	39.065559949279
107	614	34.614719436687
108	510	38.396849174451
109	462	38.791974229843
110	446	52.495967676013
111	574	30.912631086342
112	588	40.736922940694
113	575	23.487492613891
114	576	26.981289143212
115	571	35.451813071171
116	553	25.954137066898
117	609	32.876289081994
118	644	50.182342278912
119	691	51.414127637271
120	660	30.15777548951
121	580	22.871909539559
122	618	27.504423715461
123	593	19.496962306129
124	589	20.768564618818
125	589	19.177482383551
126	649	24.498216794368
127	595	30.734327187048
128	618	39.641055539042
129	580	39.2280665793
130	627	27.735288789823
131	443	26.353562745205
132	455	36.386632352274
133	431	14.870222069199
134	426	30.101901168791
136	539	22.214741354771
137	431	31.255228462212
138	652	38.64306535511
140	426	38.700949852725
141	451	48.54720811987
142	501	25.46025976479
143	457	31.553844255918
144	468	38.641452146981
145	463	38.030867904857
146	518	47.152779625049
147	546	54.556081197776
148	507	28.392177412488
149	502	27.975920319188
150	463	34.602849665359
151	368	37.246771013656
152	405	47.821851531852
153	408	38.952570808137
154	406	36.128007118411
155	389	33.513234440103
156	367	45.160306010323
157	402	59.648080012593
158	448	35.359480746314
159	420	39.374833975366
160	390	33.044912019054
161	366	38.224069861528
162	498	43.401032862853
163	365	43.319897055969
164	399	33.321076790994
165	672	38.108005734092
166	592	36.713376263746
167	643	30.907971905097
168	638	36.259389542523
169	586	46.374985771082
170	700	35.826643463248
171	643	36.262059994361
172	623	43.229499516053
173	638	28.83585677
174	673	32.506136636964
175	570	44.468260026914
176	571	33.912315818796
177	588	39.197720392076
178	701	45.23149771715
179	555	64.610315586248
180	511	27.435595633899
181	583	52.484224085447
182	511	48.104996538959
183	659	30.573730682771
184	657	33.296690139862
185	624	46.860768681981
186	559	45.730570715597
187	615	30.220130347675
188	557	33.778367134466
189	530	28.616653925726
190	593	23.511400593684
191	530	35.43584434632
192	635	32.558361092458
193	495	14.478748250959
194	577	28.175864255281
195	659	40.896694510707
196	577	32.456933839642
197	542	62.245252709171
198	576	48.513302380896
199	575	40.781333829023
200	553	14.956167385382
201	495	36.96339225135
202	523	41.775460737795
203	549	25.85391544872
205	619	62.543334709992
206	496	26.210594546264
207	496	40.334963308533
208	549	38.949756079382
209	614	35.142458115533
210	512	50.470770105676
211	482	50.359621495803
212	482	34.475521364887
213	465	35.888507869771
214	461	42.158257410898
215	489	51.444685811568
216	466	41.420413930522
217	466	67.076366701713
218	465	59.341357653695
219	484	45.76851090547
220	456	62.443874519372
221	473	54.257459165069
222	456	17.306354445134
223	561	27.184412649026
224	562	23.185127952312
225	562	42.522054946149
226	561	22.814043808529
227	621	71.487847292523
228	625	40.784830045553
229	669	34.69007125684
230	621	32.655874294062
231	629	53.709036391425
232	620	26.834977787485
233	514	28.104523628084
234	543	52.676778857977
235	470	36.79387134537
236	470	38.009530603748
237	461	67.018850138062
238	488	35.209495157959
239	518	41.727779840981
240	538	21.273206531407
241	489	53.202599028872
242	477	39.146067432406
243	591	60.463702942576
244	475	49.017178686083
245	527	42.824154684211
246	516	43.37287357714
247	459	28.834789648109
248	477	40.8237884684
249	475	49.348641788383
250	493	38.363767104755
251	411	28.126126550244
252	389	28.903751547512
253	397	39.168654106728
254	408	43.263963105574
255	418	28.372527511484
256	390	28.608956600302
257	428	34.440105900478
259	421	36.078776475077
260	560	20.42889413411
261	506	36.58978549595
262	574	33.806880181884
263	506	23.084065896458
264	573	29.692483046511
265	573	29.414225811033
266	563	27.475237800404
267	586	37.482101184264
268	560	25.293530485729
269	536	57.030589620216
270	442	29.696282277622
271	509	40.710586570769
272	655	43.290769698515
273	564	40.402029159028
274	598	33.214427206038
275	654	62.027241326198
277	557	42.074092058774
278	590	42.110266190016
279	632	33.462107584263
280	509	40.472132837888
281	396	20.473535279278
282	379	55.696717919111
283	373	39.554115458031
284	375	52.304488366044
285	369	43.208624411417
286	391	49.590553219336
287	398	42.335803369143
288	372	46.3404776143
289	365	36.503313822069
290	412	35.958267989253
291	378	32.137186314866
292	395	26.892092297741
293	366	28.733276066737
294	367	37.207434374698
295	395	14.545663188663
296	678	23.023440196536
297	675	27.894223367874
298	676	32.499445447429
299	687	29.466993418588
300	675	36.54187097785
301	687	32.43136776277
302	683	29.509280555433
303	682	38.719513675189
304	694	34.781578894204
306	505	32.377460130832
307	532	35.22153096052
308	529	41.783575961973
309	490	38.694953625753
310	531	44.627166461763
311	529	32.176232845697
312	491	20.992226717457
313	491	43.645775527475
314	490	43.202593841565
315	487	31.691778597846
316	504	15.946496723639
317	517	17.29031041643
318	517	36.023183537367
319	605	47.548747477829
320	504	24.606560066611
321	485	42.83467157335
322	440	38.145430122977
323	679	41.273406506708
324	520	16.601725259662
325	537	49.335578896871
326	503	27.256832717792
327	522	38.659217106906
328	468	15.563781019912
329	459	36.559221791675
330	522	24.577683669502
331	503	24.908411011814
332	501	35.851072345502
333	450	18.450173086969
334	450	40.598491675019
335	566	21.163150507971
336	606	32.077205494813
337	640	19.574886851633
338	604	48.619294632856
339	528	33.693140875721
340	525	37.828592239808
341	566	31.903467622951
342	664	37.623482950956
343	565	45.588043224194
344	540	39.637352145439
345	647	26.389443979261
346	608	34.553823674177
347	704	33.727038538994
348	512	40.12632498783
349	544	46.307477056241
350	670	36.270144485575
351	671	38.005546354102
352	645	34.447663111152
353	623	40.035950182731
354	672	27.555460545386
355	500	50.65575839211
356	547	55.62695585787
357	453	50.601856854346
358	424	43.053323427095
359	437	30.913913180852
360	424	22.79144559633
361	445	35.165013190812
362	445	32.152344743223
363	454	44.113344900188
364	454	34.072460139467
365	397	32.943285914528
366	369	12.822072104301
367	371	2.960577911942
368	381	15.275899040934
369	374	5.5904650867
370	380	12.304874521249
371	380	11.820804425181
372	378	7.453133822556
373	376	3.226164082008
374	385	11.011456098304
375	382	7.541370618087
376	381	6.796007163634
377	379	3.785856448644
378	382	3.107697807101
379	383	3.190640532367
380	384	2.212231146362
381	386	2.039253322376
382	385	0.969967880722
383	388	4.236152631114
384	387	1.932345176043
385	393	9.337899442101
386	394	9.542660658639
387	388	2.03537671291
388	391	3.468753589472
389	406	10.475674428999
390	401	7.921319413098
391	396	3.598662755496
392	400	5.779326301866
393	404	5.635139575896
394	405	5.327774336306
395	398	0.837478049317
396	402	3.495553558375
397	401	4.048670409321
398	412	8.612434135095
399	417	8.689761323036
400	417	7.500595169656
401	418	7.916306440274
402	415	9.381123981452
403	414	7.689354307267
404	409	2.937420656161
405	416	8.706280704181
406	413	5.658341382819
407	432	18.25073483079
408	422	9.806169858168
409	413	3.670098536475
410	420	6.716484931406
411	434	14.168857925499
412	419	4.168196922836
413	416	2.367802889259
414	422	5.185985200716
415	427	6.780081318641
416	425	5.21972873247
417	419	1.75075715067
418	428	5.7086155595
419	434	9.987358205849
420	427	4.157824723783
421	433	8.654797073459
422	425	1.762560890591
423	439	10.937056656567
424	437	8.21014305404
425	429	4.689257922336
426	478	34.035118880379
427	429	3.337864552954
428	441	9.637042425631
429	433	1.752322980831
430	438	6.833875574665
431	443	10.468798901433
432	436	4.489237937137
433	436	3.939551871707
434	441	5.627040859287
435	447	10.30230588265
436	444	7.389580963769
437	453	13.467103641899
438	444	5.978998131976
439	458	13.502092112206
440	485	22.847345769736
441	448	4.577951804
442	451	8.500396093732
443	455	10.103893928306
444	449	5.136023732851
445	464	13.219796681914
446	462	7.891819382291
447	449	3.01570108009
448	452	4.0126754675
449	508	26.863975738807
450	469	12.307996696593
451	457	4.227517105492
452	458	3.728656448044
453	464	7.511822452498
454	469	9.063159409445
455	478	11.340254542599
456	483	13.844137983723
457	467	5.997140811907
458	471	6.34355525607
459	481	12.065003359736
460	533	15.225706304593
461	483	11.092801931105
462	472	3.333643446075
463	467	2.615819462414
464	476	7.259053043396
465	494	12.662124474181
466	473	3.457778682191
467	486	8.566945381881
468	486	8.298974636319
469	476	4.529913218418
470	493	11.095025226713
471	498	8.606683022329
472	510	5.721420370229
473	484	4.72967293924
474	499	9.881666385688
475	492	7.568512979336
476	481	1.46576480038
477	488	4.800500597702
478	508	10.506996940687
479	499	8.064667497668
480	519	13.566680275772
481	492	6.016822846158
482	559	10.881739818367
483	494	4.179315408554
484	513	10.093954911521
485	487	1.420066510618
486	502	6.54544974039
487	524	9.840923766321
488	538	15.107830524223
489	519	9.359210416582
490	505	5.094332207252
491	532	9.635685113989
492	500	2.557252703662
493	514	6.418970282967
494	513	5.778052753129
495	523	5.641563571841
496	579	12.172617373937
497	558	6.566601847164
498	655	30.469073616235
499	521	7.081315587062
500	516	5.079042527565
501	515	5.067513929203
502	507	2.196082818158
503	515	3.616978670579
504	520	3.035884011608
505	531	6.895057609639
506	563	12.778237803278
507	540	10.431189929919
508	536	7.451577495105
509	564	9.474517259039
510	558	5.228362473772
511	555	8.62869409037
512	661	27.015707107743
513	543	8.612584448661
514	541	8.911851378142
515	526	3.668477929888
516	527	3.419615587489
517	524	1.334029067913
518	537	5.537447034119
519	551	9.510346316551
520	605	12.540970437769
521	550	9.233420710276
522	526	1.903782254764
523	570	9.341809002516
524	552	5.134041692091
525	565	8.554597392134
526	599	16.003313680517
527	541	3.99261622103
528	604	11.124259440266
529	600	11.333869749208
530	594	7.32314264689
531	569	8.291640660155
532	569	8.036566002567
533	548	2.742774190964
534	545	2.740076330877
535	572	9.676023483399
536	547	3.559457523416
537	567	7.702969627207
538	551	3.905642907064
539	542	0.904345520286
540	567	6.931183441887
541	550	2.96709855117
542	583	9.948063312469
543	591	11.576725287312
544	625	16.904414306803
545	578	7.767729596182
546	617	16.891094359711
547	584	8.350013346144
548	578	5.945207165789
549	587	7.088065158361
550	568	4.387409487566
551	572	5.072382799343
552	602	7.525963202986
553	609	11.742046713604
554	603	6.823139202233
555	582	5.525779745664
556	616	8.004592967398
557	615	7.895771156093
558	587	4.688716014673
559	579	3.424049176403
560	642	11.001224695366
561	663	14.828900563302
562	608	4.519670755681
563	592	5.722215121978
564	598	4.336389572762
565	602	5.453964459625
566	606	6.483972217163
567	568	0.372234289479
568	584	3.145458305156
569	600	5.799312048738
570	611	9.418688691906
571	626	11.346710033286
572	585	2.75367708967
573	642	10.173489647881
574	611	6.802721182274
575	628	10.67857133868
576	613	7.553773162994
577	647	12.530795020454
578	597	4.412030313508
579	594	2.550380665716
580	595	2.21329405543
581	601	2.449365456684
582	596	3.423753681685
583	596	3.525187583085
584	585	0.542808458994
585	599	3.256431077667
586	612	4.679535790229
587	607	3.16898155376
588	613	5.077312097258
589	632	7.484605651682
590	633	8.416922709014
591	610	4.300546321673
592	612	3.400448981126
593	622	5.189153679494
594	619	4.086637682128
595	627	6.411953246372
596	658	11.559963609235
597	652	9.183036008262
598	634	7.414764993685
599	610	3.003254253305
600	667	12.243315307863
601	637	6.495329813299
602	641	6.205719742079
603	630	3.893723994444
604	630	4.040623668834
605	686	14.433263620165
606	640	4.477463287765
607	626	4.730170165258
608	620	2.624489566757
609	644	5.45994711439
610	617	2.135472458807
611	661	7.249706855651
612	666	6.857503419341
613	628	3.882324447048
614	648	6.744128404881
615	622	2.30379265661
616	633	3.308296045496
617	680	9.12494244739
618	650	5.898573955158
619	624	1.573319013479
620	663	7.330545951327
621	645	4.057183977006
622	636	3.692700163526
623	665	6.036814364041
624	656	6.528251736796
625	629	1.660899612923
626	648	3.960522784137
627	636	2.01295051718
628	668	8.180926095572
629	709	17.604358449802
630	641	1.480455130011
631	677	8.912388866249
632	634	1.315481810963
633	651	3.976219006382
634	650	1.78503168467
635	656	3.681199475697
636	654	3.113802965598
637	639	0.832899378548
638	673	5.828870489594
639	685	7.789226411751
640	678	4.276670201536
641	692	8.810704468067
642	700	10.84979551463
643	690	9.42416634812
644	689	7.340705488567
645	669	6.264311729334
646	716	15.557800315632
647	660	2.863708865468
648	668	6.141162444948
649	677	5.450512253463
650	662	4.537598035938
651	662	3.803565607606
652	658	1.95132167172
653	684	6.890510776526
654	683	7.361129709093
655	667	3.345524942461
656	674	5.736282875813
657	674	5.864132898405
658	697	10.625234488213
659	681	6.00255119678
660	670	3.282788565055
661	665	1.397695881289
662	684	3.894126372874
663	688	7.507067766496
664	679	2.903196410628
665	666	0.716862482218
666	680	4.8277938348
667	701	8.519479583106
668	681	2.074316117754
669	671	0.757036035436
670	689	3.843772191055
671	688	4.142073929584
672	690	3.661063916224
673	703	8.01858601913
674	697	7.977927237223
675	676	0.606155827256
676	708	10.946743300319
677	693	6.194984931699
678	695	4.234459998299
679	706	6.75825457292
680	705	6.359420473321
681	691	2.677273304835
682	696	5.873786343961
683	694	4.22422609069
684	686	1.282655634638
685	692	2.506140140887
686	693	2.780644948588
687	698	4.155586347976
688	703	4.569412934728
689	699	3.519683989576
690	702	3.455395893711
691	699	3.307620034533
692	707	3.826084110924
693	708	4.614848908093
694	696	1.612095652605
695	706	3.25781615534
696	698	1.504160340496
697	712	6.095266516013
698	716	5.741287219034
699	704	3.42958933185
700	702	2.031729711962
701	707	3.707309549948
702	705	3.564746504385
703	710	2.949234527442
704	709	2.970667455812
705	710	2.623529742967
706	713	3.742119984937
707	714	3.097372846924
708	713	2.08740195319
709	711	2.337769040934
710	711	1.291580947489
711	712	1.431034825329
712	715	2.338238370042
713	714	0.252578336914
714	715	2.663337418
715	716	0.17792884382
Tree_Parameters
Bootstraps
1000	351
365	397	100
366	369	100
367	371	85
368	381	62
369	374	25
370	380	100
371	380	97
372	378	55
373	376	10
374	385	10
375	382	56
376	381	10
377	379	72
378	382	20
379	383	37
380	384	48
381	386	17
382	385	13
383	388	29
384	387	42
385	393	43
386	394	55
387	388	19
388	391	28
389	406	53
390	401	82
391	396	44
392	400	68
393	404	35
394	405	8
395	398	80
396	402	34
397	401	67
398	412	36
399	417	67
400	417	33
401	418	69
402	415	16
403	414	67
404	409	22
405	416	6
406	413	28
407	432	92
408	422	66
409	413	6
410	420	41
411	434	100
412	419	18
413	416	2
414	422	47
415	427	10
416	425	6
417	419	11
418	428	56
419	434	77
420	427	17
421	433	36
422	425	9
423	439	99
424	437	100
425	429	3
426	478	100
427	429	3
428	441	74
429	433	2
430	438	35
431	443	100
432	436	31
433	436	5
434	441	64
435	447	68
436	444	5
437	453	99
438	444	17
439	458	78
440	485	100
441	448	52
442	451	89
443	455	100
444	449	8
445	464	100
446	462	93
447	449	8
448	452	36
449	508	99
450	469	98
451	457	72
452	458	18
453	464	49
454	469	64
455	478	100
456	483	56
457	467	43
458	471	43
459	481	100
460	533	100
461	483	77
462	472	65
463	467	39
464	476	42
465	494	93
466	473	69
467	486	82
468	486	88
469	476	27
470	493	53
471	498	22
472	510	67
473	484	57
474	499	100
475	492	28
476	481	14
477	488	84
478	508	99
479	499	100
480	519	75
481	492	18
482	559	100
483	494	25
484	513	74
485	487	49
486	502	42
487	524	90
488	538	64
489	519	62
490	505	85
491	532	94
492	500	5
493	514	24
494	513	30
495	523	89
496	579	99
497	558	62
498	655	100
499	521	67
500	516	9
501	515	57
502	507	16
503	515	78
504	520	98
505	531	98
506	563	100
507	540	20
508	536	90
509	564	69
510	558	51
511	555	86
512	661	100
513	543	15
514	541	22
515	526	56
516	527	7
517	524	55
518	537	20
519	551	23
520	605	100
521	550	18
522	526	70
523	570	84
524	552	89
525	565	58
526	599	54
527	541	9
528	604	96
529	600	98
530	594	94
531	569	93
532	569	84
533	548	72
534	545	50
535	572	82
536	547	56
537	567	11
538	551	10
539	542	33
540	567	7
541	550	2
542	583	59
543	591	10
544	625	71
545	578	59
546	617	57
547	584	52
548	578	58
549	587	60
550	568	0
551	572	0
552	602	95
553	609	100
554	603	43
555	582	63
556	616	100
557	615	98
558	587	59
559	579	44
560	642	100
561	663	100
562	608	51
563	592	70
564	598	87
565	602	39
566	606	100
567	568	0
568	584	0
569	600	89
570	611	61
571	626	87
572	585	0
573	642	100
574	611	62
575	628	70
576	613	90
577	647	70
578	597	21
579	594	38
580	595	59
581	601	85
582	596	36
583	596	30
584	585	0
585	599	0
586	612	44
587	607	51
588	613	68
589	632	100
590	633	97
591	610	1
592	612	56
593	622	97
594	619	44
595	627	75
596	658	31
597	652	55
598	634	90
599	610	0
600	667	94
601	637	90
602	641	16
603	630	31
604	630	46
605	686	83
606	640	50
607	626	26
608	620	74
609	644	63
610	617	4
611	661	42
612	666	47
613	628	62
614	648	43
615	622	65
616	633	77
617	680	56
618	650	48
619	624	27
620	663	87
621	645	95
622	636	60
623	665	89
624	656	24
625	629	27
626	648	2
627	636	47
628	668	28
629	709	47
630	641	26
631	677	79
632	634	56
633	651	49
634	650	45
635	656	23
636	654	20
637	639	53
638	673	92
639	685	60
640	678	29
641	692	20
642	700	99
643	690	96
644	689	41
645	669	95
646	716	96
647	660	19
648	668	27
649	677	43
650	662	23
651	662	18
652	658	28
653	684	62
654	683	34
655	667	19
656	674	21
657	674	46
658	697	30
659	681	17
660	670	15
661	665	4
662	684	10
663	688	87
664	679	10
665	666	5
666	680	24
667	701	15
668	681	3
669	671	33
670	689	11
671	688	35
672	690	68
673	703	95
674	697	3
675	676	43
676	708	85
677	693	24
678	695	11
679	706	10
680	705	15
681	691	4
682	696	15
683	694	17
684	686	2
685	692	42
686	693	1
687	698	38
688	703	40
689	699	5
690	702	56
691	699	2
692	707	2
693	708	0
694	696	3
695	706	3
696	698	0
697	712	0
698	716	0
699	704	0
700	702	23
701	707	4
702	705	13
703	710	14
704	709	1
705	710	0
706	713	0
707	714	0
708	713	0
709	711	0
710	711	0
711	712	0
712	715	0
713	714	0
714	715	0
715	716	0
End_Bootstraps
Colors
169
1	10
2	10
3	10
4	10
5	10
6	10
7	10
8	10
9	10
10	10
11	10
12	10
13	10
14	10
15	10
16	10
18	10
19	10
20	10
21	10
32	25
33	25
34	25
35	25
36	25
37	25
38	25
39	25
40	25
41	25
42	10
43	10
44	10
45	10
46	10
47	10
48	10
49	10
60	10
63	10
69	10
70	10
71	10
72	10
73	10
74	10
75	10
76	10
77	10
78	10
79	10
81	10
82	10
83	10
84	10
85	10
86	10
87	10
88	10
89	10
90	10
91	10
92	10
93	10
94	10
95	10
131	20
132	20
133	20
134	20
136	20
137	20
138	20
140	20
141	10
142	10
143	10
144	10
145	10
146	10
147	10
148	10
149	10
150	10
151	10
152	10
153	10
154	10
155	10
156	10
157	10
158	10
159	10
160	10
161	10
162	10
163	10
164	10
213	25
214	25
215	25
216	25
217	25
218	25
219	25
220	25
221	25
222	25
233	25
234	25
235	25
236	25
237	25
238	25
239	25
240	25
241	25
242	25
243	25
244	25
245	25
246	25
247	25
248	25
249	25
250	25
251	10
252	10
253	10
254	10
255	10
256	10
257	10
259	10
270	20
281	10
282	10
283	10
284	10
285	10
286	10
287	10
288	10
289	10
290	10
291	10
292	10
293	10
294	10
295	10
306	10
307	10
308	10
309	10
310	10
311	10
312	10
313	10
314	10
355	25
356	25
357	25
358	25
359	25
360	25
361	25
362	25
363	25
364	25
End_Colors
Titles
Neighbour Joining tree computed on Euclidean untrasformed average distances with bootstarp values
End_Titles
Settings
0	0	1	True	False	False	False	False	True	True	True
End_Settings
End_Parameters
Tree construction: Weighted Neighbor-Joining
Tree constructed from: 364TNA.dis
354 selected units on 362
Bootstrap analysis: 1000
Average 'edge' distance between bootstrapped trees: 0.523
5-percentile: 0.4416
95-percentile: 0.5983
----------------------------
Dissimilarity calculated from data file: 364TNA.var (type:'single')
User selection Units: 362/364 and Variables: 1108/1108
Dissimilarity index: Continuous - Usual euclidean
Missing data options:
Integer code for missing data = 999
Pairwise variable deletion - Remove variables with missing data for the current unit pair (50 % of valid data required for each unit pair)
1000 bootstraps
----------------------------
Merged SINGLE data from files:
- 364TCNA-364TSNA.var: 364 units and 525 variables
(Merged SINGLE data from files:
- 364TCNA.var: 364 units and 236 variables
(Merged SINGLE data from files:
- 364TC02NA-TC04NA.var: 364 units and 109 variables
(Merged SINGLE data from files:
- 364TC02NA.var: 364 units and 49 variables
(Imported Single data...)
- 364TC04NA.var: 364 units and 60 variables
(Imported Single data...))
- 364TC06NA-TC10NA.var: 364 units and 127 variables
(Merged SINGLE data from files:
- 364TC06NA.var: 364 units and 61 variables
(Imported Single data...)
- 364TC10NA.var: 364 units and 66 variables
(Imported Single data...)))
- 364TSNA.var: 364 units and 289 variables
(Merged SINGLE data from files:
- 364TS02-S07NA.var: 364 units and 156 variables
(Merged SINGLE data from files:
- 364TS02NA.var: 364 units and 71 variables
(Imported Single data...)
- 364TS07NA.var: 364 units and 85 variables
(Imported Single data...))
- 364TS08-S09NA.var: 364 units and 133 variables
(Merged SINGLE data from files:
- 364TS08NA.var: 364 units and 69 variables
(Imported Single data...)
- 364TS09NA.var: 364 units and 64 variables
(Imported Single data...))))
- 364TRNA.var: 364 units and 583 variables
(Merged SINGLE data from files:
- 364TR101-R246-R335-R405NA.var: 364 units and 306 variables
(Merged SINGLE data from files:
- 364TR101-R246NA.var: 364 units and 169 variables
(Merged SINGLE data from files:
- 364TR101NA.var: 364 units and 81 variables
(Imported Single data...)
- 364TR246NA.var: 364 units and 88 variables
(Imported Single data...))
- 364TR335-R405NA.var: 364 units and 137 variables
(Merged SINGLE data from files:
- 364TR335NA.var: 364 units and 69 variables
(Imported Single data...)
- 364TR405NA.var: 364 units and 68 variables
(Imported Single data...)))
- 364TR424-R438NA-R515-R633NA.var: 364 units and 277 variables
(Merged SINGLE data from files:
- 364TR424-R438NA.var: 364 units and 146 variables
(Merged SINGLE data from files:
- 364TR424NA.var: 364 units and 69 variables
(Imported Single data...)
- 364TR438NA.var: 364 units and 77 variables
(Imported Single data...))
- 364TR515-R633NA.var: 364 units and 131 variables
(Merged SINGLE data from files:
- 364TR515NA.var: 364 units and 66 variables
(Imported Single data...)
- 364TR633NA.var: 364 units and 65 variables
(Imported Single data...))))
