# Supplementary material for: High throughput measure of diversity in cytoplasmic and nuclear traits for unravelling geographic distribution of rosemary
Source: Ecol Evol. 2019 Mar 18;9(7):3728–39. doi: 10.1002/ece3.4998 (PMC6468057; doi:10.1002/ece3.4998)
Supplement: Supplementary file 3 [file ECE3-9-3728-s003.don]

@DARwin 5.0 - DON
364	1
Unit	Ident_1
0001	MAR1
0002	MAR2
0003	MAR3
0004	MAR4
0005	MAR11
0006	MAR12
0007	MAR13
0008	MAR14
0009	MAR15
0010	MAR16
0011	1-4
0012	1-5
0013	1-6
0014	A1
0015	A10
0016	A2
0017	A3
0018	A4
0019	A6
0020	A8
0021	A9
0022	AL1
0023	AL10
0024	AL11
0025	AL12
0026	AL2
0027	AL3
0028	AL4
0029	AL7
0030	AL8
0031	AL9
0032	ALP1
0033	ALP10
0034	ALP11
0035	ALP12
0036	ALP13
0037	ALP14
0038	ALP15
0039	ALP5
0040	ALP7
0041	ALP9
0042	ARG18
0043	ARG20
0044	ARG21
0045	ARG22
0046	ARG23
0047	ARG25
0048	ARG26
0049	ARG8
0050	CAFU14
0051	CAFU18
0052	CAFU19
0053	CAFU21
0054	CAFU24
0055	CAFU25
0056	CAFU26
0057	CAFU27
0058	CAFU28
0059	CAFU30
0060	CALVI1
0061	CALVI2
0062	CALVI3
0063	CALVI4
0064	CAME1
0065	CAME2
0066	CAME3
0067	CAME6
0068	CAME7
0069	CAN1
0070	CAN11
0071	CAN3
0072	CAN4
0073	CAN5
0074	CAN6
0075	CAN7
0076	CAN8
0077	CAN9
0078	CASPE10
0079	CASPE11
0080	CASPE12
0081	CASPE13
0082	CASPE14
0083	CASPE3
0084	CASPE5
0085	CASPE7
0086	CASPE9
0087	CATE10
0088	CATE12
0089	CATE13
0090	CATE2
0091	CATE3
0092	CATE5
0093	CATE6
0094	CATE7
0095	CATE9
0096	CEF1
0097	CEF3
0098	CEF5
0099	CEF6
0100	CEF7
0101	CESI10
0102	CESI11
0103	CESI12
0104	CESI14
0105	CESI2
0106	CESI4
0107	CESI5
0108	CESI7
0109	CESI8
0110	CESI9
0111	CHIA1
0112	CHIA11
0113	CHIA12
0114	CHIA13
0115	CHIA15
0116	CHIA2
0117	CHIA4
0118	CHIA5
0119	CHIA6
0120	CHIA8
0121	CIR1
0122	CIR12
0123	CIR15
0124	CIR2
0125	CIR3
0126	CIR4
0127	CIR5
0128	CIR6
0129	CIR7
0130	CIR9
0131	DON10
0132	DON11
0133	DON13
0134	DON15
0135	DON3
0136	DON4
0137	DON6
0138	DON7
0139	DON8
0140	DON9
0141	FET1
0142	FET10
0143	FET11
0144	FET13
0145	FET14
0146	FET15
0147	FET4
0148	FET5
0149	FET7
0150	FET9
0151	GAL1
0152	GAL2
0153	GAL3
0154	GAL4
0155	GAL5
0156	GON11
0157	GON12
0158	GON13
0159	GON14
0160	GON15
0161	GON17
0162	GON18
0163	GON19
0164	GON23
0165	LES1
0166	LES10
0167	LES11
0168	LES12
0169	LES14
0170	LES15
0171	LES2
0172	LES4
0173	LES6
0174	LES8
0175	LEV1
0176	LEV2
0177	LEV3
0178	LEV4
0179	LEV5
0180	LEV6
0181	LEV7
0182	LEV8
0183	LEV9
0184	MAC10
0185	MAC2
0186	MAC3
0187	MAC4
0188	MAC5
0189	MAC6
0190	MAC7
0191	MAC8
0192	MAC9
0193	MANA1
0194	MANA10
0195	MANA11
0196	MANA12
0197	MANA13
0198	MANA15
0199	MANA3
0200	MANA5
0201	MANA7
0202	MANA8
0203	MATI10
0204	MATI11
0205	MATI12
0206	MATI2
0207	MATI3
0208	MATI4
0209	MATI5
0210	MATI7
0211	MATI8
0212	MATI9
0213	MEGE1
0214	MEGE11
0215	MEGE13
0216	MEGE15
0217	MEGE2
0218	MEGE4
0219	MEGE6
0220	MEGE7
0221	MEGE8
0222	MEGE9
0223	MONT10
0224	MONT11
0225	MONT2
0226	MONT3
0227	MONT4
0228	MONT5
0229	MONT6
0230	MONT7
0231	MONT8
0232	MONT9
0233	NARB1
0234	NARB11
0235	NARB13
0236	NARB14
0237	NARB15
0238	NARB2
0239	NARB3
0240	NARB5
0241	NARB7
0242	NARB9
0243	NERO1
0244	NERO2
0245	NERO3
0246	NERO4
0247	NERO5
0248	NERO6
0249	NERO7
0250	NERO8
0251	PER1
0252	PER10
0253	PER12
0254	PER2
0255	PER3
0256	PER4
0257	PER5
0258	PER7
0259	PER9
0260	PET1
0261	PET10
0262	PET12
0263	PET13
0264	PET15
0265	PET16
0266	PET3
0267	PET5
0268	PET7
0269	PET9
0270	PORTO1
0271	POS10
0272	POS11
0273	POS12
0274	POS13
0275	POS14
0276	POS4
0277	POS5
0278	POS6
0279	POS7
0280	POS8
0281	REG1
0282	REG2
0283	REG3
0284	REG4
0285	REG5
0286	REG6
0287	SANT12
0288	SANT15
0289	SANT16
0290	SANT17
0291	SANT18
0292	SANT20
0293	SANT21
0294	SANT22
0295	SANT23
0296	SPER10
0297	SPER12
0298	SPER13
0299	SPER2
0300	SPER3
0301	SPER4
0302	SPER5
0303	SPER6
0304	SPER7
0305	SPER8
0306	SPIE10
0307	SPIE11
0308	SPIE12
0309	SPIE2
0310	SPIE5
0311	SPIE6
0312	SPIE7
0313	SPIE8
0314	SPIE9
0315	STEF1
0316	STEF10
0317	STEF2
0318	STEF3
0319	STEF4
0320	STEF5
0321	STEF6
0322	STEF7
0323	STEF8
0324	STEF9
0325	TOR1
0326	TOR10
0327	TOR11
0328	TOR2
0329	TOR3
0330	TOR4
0331	TOR6
0332	TOR7
0333	TOR8
0334	TOR9
0335	TRES10
0336	TRES12
0337	TRES13
0338	TRES14
0339	TRES3
0340	TRES5
0341	TRES6
0342	TRES7
0343	TRES8
0344	TRES9
0345	UGE1
0346	UGE11
0347	UGE13
0348	UGE15
0349	UGE2
0350	UGE3
0351	UGE4
0352	UGE5
0353	UGE7
0354	UGE9
0355	VAR1
0356	VAR10
0357	VAR11
0358	VAR3
0359	VAR4
0360	VAR5
0361	VAR6
0362	VAR7
0363	VAR8
0364	VAR9
External identifiers for file: prova.var
Imported Single data...
