# Supplementary material for: High throughput measure of diversity in cytoplasmic and nuclear traits for unravelling geographic distribution of rosemary
Source: Ecol Evol. 2019 Mar 18;9(7):3728–39. doi: 10.1002/ece3.4998 (PMC6468057; doi:10.1002/ece3.4998)
Supplement: Supplementary file 8 [file ECE3-9-3728-s008.xlsx]

## Sheet: Foglio1
@DARwin 5.0 - DON
364	3
N°	Ident_1	Tree Remove Order	Tree Sample_100
1	MAR1	294	Kept
2	MAR2	309	Kept
3	MAR3	50	Removed
4	MAR4	142	Removed
5	MAR11	103	Removed
6	MAR12	218	Removed
7	MAR13	342	Kept
8	MAR14	139	Removed
9	MAR15	203	Removed
10	MAR16	208	Removed
11	1-4	187	Removed
12	1-5	282	Kept
13	1-6	169	Removed
14	A1	321	Kept
15	A10	358	Kept
16	A2	220	Removed
17	A3	255	Removed
18	A4	333	Kept
19	A6	288	Kept
20	A8	348	Kept
21	A9	314	Kept
22	AL1	171	Removed
23	AL10	146	Removed
24	AL11	313	Kept
25	AL12	102	Removed
26	AL2	59	Removed
27	AL3	291	Kept
28	AL4	165	Removed
29	AL7	222	Removed
30	AL8	201	Removed
31	AL9	104	Removed
32	ALP1	56	Removed
33	ALP10	137	Removed
34	ALP11	326	Kept
35	ALP12	101	Removed
36	ALP13	248	Removed
37	ALP14	12	Removed
38	ALP15	344	Kept
39	ALP5	227	Removed
40	ALP7	147	Removed
41	ALP9	305	Kept
42	ARG18	121	Removed
43	ARG20	339	Kept
44	ARG21	268	Kept
45	ARG22	249	Removed
46	ARG23	81	Removed
47	ARG25	202	Removed
48	ARG26	128	Removed
49	ARG8	123	Removed
50	CAFU14	174	Removed
51	CAFU18	334	Kept
52	CAFU19	89	Removed
53	CAFU21	362	Kept
54	CAFU24	274	Kept
55	CAFU25	97	Removed
56	CAFU26	120	Removed
57	CAFU27	287	Kept
58	CAFU28	181	Removed
59	CAFU30	9	Removed
60	CALVI1	129	Removed
61	CALVI2	298	Kept
62	CALVI3	185	Removed
63	CALVI4	308	Kept
64	CAME1	257	Removed
65	CAME2	78	Removed
66	CAME3	283	Kept
67	CAME6	11	Removed
68	CAME7	212	Removed
69	CAN1	210	Removed
70	CAN11	21	Removed
71	CAN3	195	Removed
72	CAN4	361	Kept
73	CAN5	125	Removed
74	CAN6	211	Removed
75	CAN7	238	Removed
76	CAN8	329	Kept
77	CAN9	343	Kept
78	CASPE10	133	Removed
79	CASPE11	135	Removed
80	CASPE12	307	Kept
81	CASPE13	296	Kept
82	CASPE14	331	Kept
83	CASPE3	112	Removed
84	CASPE5	236	Removed
85	CASPE7	224	Removed
86	CASPE9	82	Removed
87	CATE10	362	Kept
88	CATE12	116	Removed
89	CATE13	92	Removed
90	CATE2	77	Removed
91	CATE3	325	Kept
92	CATE5	324	Kept
93	CATE6	246	Removed
94	CATE7	240	Removed
95	CATE9	261	Removed
96	CEF1	159	Removed
97	CEF3	51	Removed
98	CEF5	113	Removed
99	CEF6	322	Kept
100	CEF7	235	Removed
101	CESI10	95	Removed
102	CESI11	356	Kept
103	CESI12	84	Removed
104	CESI14	267	Kept
105	CESI2	93	Removed
106	CESI4	189	Removed
107	CESI5	130	Removed
108	CESI7	138	Removed
109	CESI8	216	Removed
110	CESI9	350	Kept
111	CHIA1	37	Removed
112	CHIA11	217	Removed
113	CHIA12	69	Removed
114	CHIA13	67	Removed
115	CHIA15	156	Removed
116	CHIA2	244	Removed
117	CHIA4	91	Removed
118	CHIA5	319	Kept
119	CHIA6	239	Removed
120	CHIA8	136	Removed
121	CIR1	14	Removed
122	CIR12	168	Removed
123	CIR15	6	Removed
124	CIR2	70	Removed
125	CIR3	3	Removed
126	CIR4	33	Removed
127	CIR5	60	Removed
128	CIR6	99	Removed
129	CIR7	182	Removed
130	CIR9	35	Removed
131	DON10	47	Removed
132	DON11	180	Removed
133	DON13	8	Removed
134	DON15	98	Removed
135	DON3	17	Removed
136	DON4	262	Removed
137	DON6	346	Kept
138	DON7	293	Kept
139	DON8	199	Removed
140	DON9	205	Removed
141	FET1	194	Removed
142	FET10	41	Removed
143	FET11	18	Removed
144	FET13	192	Removed
145	FET14	245	Removed
146	FET15	172	Removed
147	FET4	237	Removed
148	FET5	24	Removed
149	FET7	152	Removed
150	FET9	88	Removed
151	GAL1	336	Kept
152	GAL2	315	Kept
153	GAL3	251	Removed
154	GAL4	40	Removed
155	GAL5	276	Kept
156	GON11	223	Removed
157	GON12	337	Kept
158	GON13	175	Removed
159	GON14	338	Kept
160	GON15	206	Removed
161	GON17	196	Removed
162	GON18	124	Removed
163	GON19	132	Removed
164	GON23	64	Removed
165	LES1	215	Removed
166	LES10	100	Removed
167	LES11	57	Removed
168	LES12	330	Kept
169	LES14	273	Kept
170	LES15	177	Removed
171	LES2	234	Removed
172	LES4	259	Removed
173	LES6	15	Removed
174	LES8	87	Removed
175	LEV1	286	Kept
176	LEV2	303	Kept
177	LEV3	289	Kept
178	LEV4	163	Removed
179	LEV5	353	Kept
180	LEV6	143	Removed
181	LEV7	252	Removed
182	LEV8	300	Kept
183	LEV9	114	Removed
184	MAC10	162	Removed
185	MAC2	310	Kept
186	MAC3	200	Removed
187	MAC4	36	Removed
188	MAC5	106	Removed
189	MAC6	62	Removed
190	MAC7	71	Removed
191	MAC8	193	Removed
192	MAC9	74	Removed
193	MANA1	16	Removed
194	MANA10	170	Removed
195	MANA11	73	Removed
196	MANA12	32	Removed
197	MANA13	328	Kept
198	MANA15	345	Kept
199	MANA3	279	Kept
200	MANA5	7	Removed
201	MANA7	266	Kept
202	MANA8	144	Removed
203	MATI10	250	Removed
204	MATI11	327	Kept
205	MATI12	362	Kept
206	MATI2	90	Removed
207	MATI3	265	Kept
208	MATI4	254	Removed
209	MATI5	141	Removed
210	MATI7	341	Kept
211	MATI8	118	Removed
212	MATI9	44	Removed
213	MEGE1	311	Kept
214	MEGE11	188	Removed
215	MEGE13	232	Removed
216	MEGE15	247	Removed
217	MEGE2	359	Kept
218	MEGE4	332	Kept
219	MEGE6	360	Kept
220	MEGE7	312	Kept
221	MEGE8	302	Kept
222	MEGE9	157	Removed
223	MONT10	131	Removed
224	MONT11	22	Removed
225	MONT2	285	Kept
226	MONT3	13	Removed
227	MONT4	351	Kept
228	MONT5	219	Removed
229	MONT6	52	Removed
230	MONT7	190	Removed
231	MONT8	320	Kept
232	MONT9	151	Removed
233	NARB1	115	Removed
234	NARB11	352	Kept
235	NARB13	271	Kept
236	NARB14	65	Removed
237	NARB15	349	Kept
238	NARB2	272	Kept
239	NARB3	164	Removed
240	NARB5	39	Removed
241	NARB7	277	Kept
242	NARB9	253	Removed
243	NERO1	183	Removed
244	NERO2	318	Kept
245	NERO3	111	Removed
246	NERO4	317	Kept
247	NERO5	80	Removed
248	NERO6	166	Removed
249	NERO7	241	Removed
250	NERO8	160	Removed
251	PER1	31	Removed
252	PER10	204	Removed
253	PER12	297	Kept
254	PER2	198	Removed
255	PER3	38	Removed
256	PER4	29	Removed
257	PER5	68	Removed
258	PER7	292	Kept
259	PER9	150	Removed
260	PET1	126	Removed
261	PET10	231	Removed
262	PET12	173	Removed
263	PET13	20	Removed
264	PET15	242	Removed
265	PET16	27	Removed
266	PET3	72	Removed
267	PET5	161	Removed
268	PET7	1	Removed
269	PET9	340	Kept
270	PORTO1	154	Removed
271	POS10	86	Removed
272	POS11	207	Removed
273	POS12	264	Removed
274	POS13	110	Removed
275	POS14	46	Removed
276	POS4	281	Kept
277	POS5	323	Kept
278	POS6	214	Removed
279	POS7	107	Removed
280	POS8	178	Removed
281	REG1	79	Removed
282	REG2	275	Kept
283	REG3	243	Removed
284	REG4	260	Removed
285	REG5	155	Removed
286	REG6	213	Removed
287	SANT12	134	Removed
288	SANT15	270	Kept
289	SANT16	263	Removed
290	SANT17	148	Removed
291	SANT18	85	Removed
292	SANT20	5	Removed
293	SANT21	149	Removed
294	SANT22	197	Removed
295	SANT23	176	Removed
296	SPER10	53	Removed
297	SPER12	34	Removed
298	SPER13	55	Removed
299	SPER2	43	Removed
300	SPER3	230	Removed
301	SPER4	167	Removed
302	SPER5	58	Removed
303	SPER6	256	Removed
304	SPER7	119	Removed
305	SPER8	122	Removed
306	SPIE10	140	Removed
307	SPIE11	278	Kept
308	SPIE12	295	Kept
309	SPIE2	96	Removed
310	SPIE5	226	Removed
311	SPIE6	153	Removed
312	SPIE7	45	Removed
313	SPIE8	225	Removed
314	SPIE9	354	Kept
315	STEF1	109	Removed
316	STEF10	179	Removed
317	STEF2	48	Removed
318	STEF3	221	Removed
319	STEF4	280	Kept
320	STEF5	4	Removed
321	STEF6	94	Removed
322	STEF7	357	Kept
323	STEF8	191	Removed
324	STEF9	2	Removed
325	TOR1	335	Kept
326	TOR10	66	Removed
327	TOR11	290	Kept
328	TOR2	23	Removed
329	TOR3	304	Kept
330	TOR4	25	Removed
331	TOR6	10	Removed
332	TOR7	145	Removed
333	TOR8	26	Removed
334	TOR9	306	Kept
335	TRES10	19	Removed
336	TRES12	63	Removed
337	TRES13	28	Removed
338	TRES14	186	Removed
339	TRES3	158	Removed
340	TRES5	105	Removed
341	TRES6	61	Removed
342	TRES7	228	Removed
343	TRES8	347	Kept
344	TRES9	233	Removed
345	UGE1	42	Removed
346	UGE11	30	Removed
347	UGE13	49	Removed
348	UGE15	209	Removed
349	UGE2	316	Kept
350	UGE3	299	Kept
351	UGE4	83	Removed
352	UGE5	284	Kept
353	UGE7	108	Removed
354	UGE9	76	Removed
355	VAR1	229	Removed
356	VAR10	301	Kept
357	VAR11	184	Removed
358	VAR3	355	Kept
359	VAR4	117	Removed
360	VAR5	75	Removed
361	VAR6	269	Kept
362	VAR7	54	Removed
363	VAR8	258	Removed
364	VAR9	127	Removed
Identifiers file created with Max length subtree
Tree file: ZIDarwin.arb
364 units: 0 excluded + 364 removable + 0 forced
